# Supplementary material for: Characterization of injury in isolated rat proximal tubules during cold incubation and rewarming
Source: PLoS One. 2017 Jul 3;12(7):e0180553. doi: 10.1371/journal.pone.0180553 (PMC5495391; doi:10.1371/journal.pone.0180553)
Supplement: S1 File — Detailed results of all experiments performed. (XLSX) [file pone.0180553.s001.xlsx]

## Sheet: LDH 168h
time [h]	Solution 1					Solution 2					Solution 1+chelators					Solution 2+chelators
0	1.3	0.8	0.8	0.9	1.2	1.3	0.8	0.8	0.9	1.2	1.3	0.8	0.8	0.9	1.2	1.3	0.8	0.8	0.9	1.2		LDH release [%]
24	33.4	7	37.8	21.1	24.8	44.1	14.7	36.8	13.7	23.3	13.8	15.3	11.9	10.7	9.5	9.5	48.6	11.4	7.1	8.7
48	50	20.4	66.7	53	55.4	65.8	61.5	56	45	42.4	24.5	28.1	17.2	18.5	25.1	22	52.8	13.7	24.6	19
72
96
120	82.9	46.5	75.6	73	80.2	76.7	89.3	68.3	66.8	66.6	31.3	36.7	36.9	21.9	23.3	26.5	70	24.5	22	23.1
144
168	82.2	64.7	78	80.9	77.9	81.3	88	76.4	82.2	80.4	44.9	48.8	44.2	41.9	36.6	45.7	74.7	29.7	34.2	24.9

## Sheet: LDH plus rewarming
time [h]	solution 1			solution 2			solution 1+chelators			solution 2+chelators				time [h]	solution 1								solution 2								solution 1+chelators								solution 2+chelators									time [h]	solution 1+chelators
0	1.5	0.9	2.1	1.5	0.9	2.1	1.5	0.9	2.1	1.5	0.9	2.1		0	4.7	9	1.1	0.8	0.7	2.8	0.8	1	4.7	9	1.1	0.8	0.7	2.8	0.8	1	4.7	9	1.1	0.8	0.7	2.8	0.8	1	4.7	9	1.1	0.8	0.7	2.8	0.8	1		0	1.5
24h	24.8	14.5	16.8	21.4	15.6	18.8	12.1	7.8	16.8	9.8	8.7	17.7		48h	29	41.9	36.2	29.4	30.1	18.8	30.8	20.7	50.5	55.2	57.4	55	51.7	51.3	55.2	44	8.7	21.5	18.7	16	14.4	11.8	16.7	10.1	30	21.2	12.2	15.3	19.9	11.4	18.6	8.3		120h	28.3
25.5h	27.3	14.9	17	23	15.2	16.9	18.4	8.8	16.7	14.8	9.3	16.5		48.5h	36.4	45.6	39	31.4	33.2	20	30.8	23	54.8	58.2	60	57.5	56	51.8	56.5	45.5	28.7	21.7	23.6	17.6	15.9	13.1	21.4	12.7	31.1	22.2	13.8	15.6	20.5	12.4	19.2	10.5		120.5h	30.4
25h
25.5h	40.5	23.1	23.5	43.6	26.7	28.7	27	12.5	20	27.2	13.5	20.5		49.5h	44.9	64.9	61.4	48.7	59.4	34.6	50.7	49.1	65.5	77.9	82.4	79.9	84.4	72.2	84	65.9	32.2	25.7	30	23.6	23.1	18.4	30.4	18.6	35.3	28.1	21.6	22.7	28.6	20.8	25.9	18		121.5h	34.9
26h
26.5h	47.7	26.6	30.4	51.5	35.1	38.3	28.5	13.8	21.2	28.8	15.3	23.1		50.5h	48.8	70.9	73.8	55.7	71.3	44.4	60.7	65.1	67.1	80.4	89.7	83.4	89.7	76.2	89.7	70.2	32.8	26.6	33.7	27.7	26.8	23.3	32.4	22.3	36.7	30.3	25.8	26.7	31.2	27	28.7	22.2		122.5h	36.9
27h
27.5h	52.8	29.6	35.8	59	43.5	46.1	31.1	15.6	21.9	31.4	17.3	24.7		51.5h	52.2	79.2	81.2	60.5	80.5	49.8	64.9	70.6	68.1	85.3	91.2	85.4	92.3	77.1	92	71.5	34.4	30.9	39.1	33.7	33.6	26.3	34.4	26	40.9	34.4	30.1	34	36.4	31.8	35.5	24.2		124.5h	38.5
28h
[truncated: 11 more columns]

## Sheet: Cleaved caspase 3
	Non-stored control	Solution 1	Solution 1+chelators	Solution 2	Solution 2+chelators		cleaved caspase 3 [%]
	100	190.37	305.31	610.59	154.46
	100	461.61	229.89	503.27	91.72
	100	252.34	135.88	641.05	284.04
	100	351.81	92.79	675.01	230.41

## Sheet: Metabolic activity
Metabolic activity [%]	Solution 1	Solution 2	Solution 1+chelators	Solution 2+chelators
	29.6	30.3	88.3	84.4
	69.3	28.4	100.6	86.7
	30.8	8.1	80.6	63.2
	57.5	17.4	168.2	149.4

## Sheet: ATP
ATP [%]		Solution 1								Solution 2								Solution 1+chelators								Solution 2+chelators									ATP [%]		Solution 1+chelators				Solution 2+chelators
End of cold incubation	48 h	79	36	49	53	70	58	9	55	27	22	15	13	22	12	10	22	91	61	64	57	64	64	55	82	27	31	35	22	26	17	21	34		End of cold incubation	120 h	37	39	69	67	20	17	19	17
End of rewarming		28	40	14	35	16	12	14	52	33	26	29	32	22	9	14	20	40	38	55	36	42	21	19	72	24	25	48	24	11	31	12	35		End of rewarming		42	22	33	45	25	35	14	22

## Sheet: respiration
O2 consumption	Control	48h 4C/2h 37C	48h 4C/3h 37C
[pmol/(ml*s)]	100.9	192.5	69.8
	39.8	45.7	72.2
	15.3	59.2	8
	37.5	19.5	18.3
	40.15	117.1	83.8
	390.3	204.7	201.4
	174.7	346.3	294.8
	4.25	17.2	16.2
	32	36.6	27.2
	21.65	68.6	34.6
	109.3	157.8	97.4
	20.2	152.6	47.5
	9.2	43.2	28.2
	83.1	44.1	72.5
	50.25	31	28
	236.75	284.1	185.2
	158.25	362.6	305.4
	9.7	5.3	10.7
	34.7	32.2	9.7
	44.85	56.2	86.8

## Sheet: TBARS
TBARS			end of cold incubation							end of rewarming
nmol/mg protein
		Solution 1	3.131	8.839	8.287	4.087	12.102	6.67	3.411	4.19	10.425	12.08	6.288	8.36	10.204	6.617
		Solution 2	5.359	17.829	12.564	6.355	8.135	8.426	7.569	1.897	9.519	7.78	5.12	4.415	8.987	3.76
		Solution 1+chelators	0.397	3.097	2.102	0.337	2.51	1.24	0.19	1.014	8.688	3.044	0.18	0.471	1.638	1.222
		Solution 2+chelators	0.529	0.944	0.87	0.898	1.524	1.334	0.904	0.75	2.417	0.918	1.392	0.426	3.792	2.237
